# Supplementary material for: A single-cell transcriptional atlas reveals resident progenitor cell niche functions in TMJ disc development and injury
Source: Nat Commun. 2023 Feb 14;14:830. doi: 10.1038/s41467-023-36406-2 (PMC9929076; doi:10.1038/s41467-023-36406-2)
Supplement: Supplementary file 9 — Source Data [file 41467_2023_36406_MOESM9_ESM.xlsx]

## Sheet: Figure 2b
Diameter of TMJ disc (μm)
3d	3w	16w	78w
738	1535	2756	2928
948	1633	2612	2717
832	1268	2567	3050
963	1441	2678	2969
849	1576	2445	3058
781	1401	2331	2407
740	1349	2363	2773
863	1635	2378	2512

## Sheet: Figure 2l
%Sfrp2+ cells in TMJ disc at 4 stages
3d	3w	16w	78w
16.1692	8.13522	2.76792	0
20.398	7.0208	3.61959	0.326131
19.1542	6.79792	3.0873	0.54132

## Sheet: Figure 2m
%Chad+ cells in TMJ disc at 4 stages
3d	3w	16w	78w
5.22388	29.2553	32.7461	39.4737
5.97015	30.692	34.5612	46.0945
4.97512	32.3598	33.4409	49.4888

## Sheet: Figure 3d
%C1QA+ cells at 4 stages （FACs）
3d	3w	16w	78-82w
9.04	9.33	8.09	6.87
9.53	8.34	7.42	6.26
9.19	8.68	8.71	7.19

## Sheet: Figure 3h
%PECAM-1+ cells at 4 stages （FACs）
3d	3w	16w	78-82w
2.44	1.02	1.18	0.96
1.53	1.58	1.39	0.93
1.94	1.32	1.03	0.92

## Sheet: Figure 6c
%THY1+ cells at 4 stages （FACs）
3d	3w	16w	78-82w
14.09	9.89	6.22	2.62
10.15	9.34	5.26	4.41
13.07	7.51	5.75	2.16
%NOTCH3+ cells at 4 stages （FACs）
3d	3w	16w	78-82w
6.02	3.02	2.93	6.17
6.16	4.9	3.7	4.55
4.03	4.41	3.84	3.33

## Sheet: Figure 6d
Colony number in THY1+/- MCs
3d	3w	16w	78-82w
14.09	9.89	6.22	2.62
10.15	9.34	5.26	4.41
13.07	7.51	5.75	2.16

## Sheet: Figure 6e
	cell number curve of THY1+/- MCs (x 10^6)
Day	THY1-						THY1+
1	0.134541	0.245631	0.092345	0.073451	0.110031	0.081456	0.13147	0.114561	0.251478	0.299947	0.178713	0.105554
2	0.171341	0.211333	0.099989	0.101456	0.135699	0.190004	0.35645	0.322333	0.298945	0.313434	0.204577	0.141767
3	0.210345	0.243546	0.365456	0.275645	0.33596	0.22256	1.77835	1.45658	1.36437	0.989093	1.03435	1.1544
4	0.787897	0.994345	0.778135	1.41341	0.780451	1.66556	3.38983	4.01031	5.51468	3.627	3.81346	4.88131
5	1.47344	1.75437	3.03331	2.50146	1.39887	2.47132	7.345	8.79132	7.03756	6.88989	9.10006	9.13562

## Sheet: Figure 6f
%EdU+ cells in THY1+/- MCs
THY1-	THY1+
14	39.5
13.3	29.5
19.7	29.3
16.5	33.6
17.8	36.1

## Sheet: Figure 6j
	%Mucin+ area
	THY1-						THY1+
area ratio（to100%）	0.388	0.833	0.708				10.235	14.999	14.044
	%Aggrecan+ area
	THY1-						THY1+
area ratio（to100%）	0.31478	0.293484	0.295932				13.3831	13.3614	13.8253
	%SOX9+ area
	THY1-						THY1+
area ratio（to100%）	15.8297	16.0192	15.8802				66.9982	61.4642	73.8309

[truncated: 9 more sheets: Figure 6k, Figure 6l, Figure 8j, Figure 8k, Figure 8m, Figure S3c, Figure S3d, Figure S6b, Figure S9b]
